# Supplementary material for: Molecular Characterization of Omega-3 Fatty Acid Desaturases Reveals Functional Conservation and Their Pivotal Role in Salt and Temperature Stress Adaptation in Arabidopsis thaliana
Source: Int J Mol Sci. 2026 Apr 27;27(9):3877. doi: 10.3390/ijms27093877 (PMC13164332; doi:10.3390/ijms27093877)
Supplement: Supplementary file 1 [file ijms-27-03877-s001.zip]

Archive with 1 entries (1 files):
- ijms-4224950-supplementary.pdf
